# Supplementary material for: Effect of Supplementation of Lambs with Whole Cottonseed: Impact on Serum Biomarkers and Infection by Gastrointestinal Parasites under Field Conditions
Source: Metabolites. 2023 Mar 8;13(3):398. doi: 10.3390/metabo13030398 (PMC10056370; doi:10.3390/metabo13030398)
Supplement: Supplementary file 1 [file metabolites-13-00398-s001.zip]

Archive with 1 entries (1 files):
- metabolites-2219452-supplementary.pdf
